# Supplementary material for: Comparisons of Different Metabolic Syndrome Definitions and Associations with Coronary Heart Disease, Stroke, and Peripheral Arterial Disease in a Rural Chinese Population
Source: PLoS One. 2015 May 11;10(5):e0126832. doi: 10.1371/journal.pone.0126832 (PMC4427409; doi:10.1371/journal.pone.0126832)
Supplement: S1 Table — (XLSX) [file pone.0126832.s001.xlsx]

## Sheet: Sheet1
S1 Table Associations of the metabolic syndrome of different definitions with CHD, stroke, and PAD in Chinese non-diabetic men
	CHD (n=73) Odds ratios (95% CI)	Stroke (n=54) Odds ratios (95% CI)	PAD (n=69) Odds ratios (95% CI)	CHD or Stroke or PAD (n=180) Odds ratios (95% CI)
Full definition of MS
WHO	1.99 (1.05-3.77)	1.42 (0.62-3.24)	2.54 (1.34-4.82)	1.95 (1.24-3.07)
CDS	1.11 (0.57-2.18)	1.67 (0.83-3.34)	2.06 (1.13-3.75)	1.47 (0.96-2.24)
NCEP-ATPIII updated	1.62 (0.99-2.64)	1.30 (0.73-2.31)	1.85 (1.13-3.03)	1.47 (1.06-2.04)
IDF	1.82 (1.11-2.99)	1.23 (0.68-2.25)	1.71 (1.02-2.84)	1.57 (1.12-2.19)
JIS	1.56 (0.97-2.53)	1.32 (0.76-2.30)	2.22 (1.36-3.63)	1.60 (1.17-2.19)
Adjusted for age, education, physical exercise, smoking, alcohol use, family history of coronary heart disease.
WHO, World Health Organization; NCEP-ATPIII, National Cholesterol Education Program Adult Treatment Panel III; IDF, International Diabetes Federation; CDS, Chinese Diabetes Society; JIS, Joint Interim Statement; CHD, coronary heart disease; PAD, peripheral arterial disease.
