# Supplementary material for: Comparisons of Different Metabolic Syndrome Definitions and Associations with Coronary Heart Disease, Stroke, and Peripheral Arterial Disease in a Rural Chinese Population
Source: PLoS One. 2015 May 11;10(5):e0126832. doi: 10.1371/journal.pone.0126832 (PMC4427409; doi:10.1371/journal.pone.0126832)
Supplement: S2 Table — (XLSX) [file pone.0126832.s002.xlsx]

## Sheet: Sheet1
S2 Table Associations of the metabolic syndrome of different definitions with CHD, stroke, and PAD in Chinese non-diabetic women
	CHD (n=89) Odds ratios (95% CI)	Stroke (n=40) Odds ratios (95% CI)	PAD (n=122) Odds ratios (95% CI)	CHD or Stroke or PAD (n=241) Odds ratios (95% CI)
Full definition of MS
WHO	1.16 (0.63-2.13)	2.96 (1.46-6.04)	1.11 (0.59-2.08)	1.32 (0.88-1.97)
CDS	1.22 (0.74-2.03)	2.54 (1.31-4.90)	0.87 (0.51-1.48)	1.20 (0.85-1.68)
NCEP-ATPIII updated	1.35 (0.85-2.17)	2.35 (1.09-5.05)	0.99 (0.67-1.45)	1.17 (0.88-1.56)
IDF	1.46 (0.92-2.33)	2.27 (1.09-4.76)	1.01 (0.69-1.49)	1.22 (0.92-1.61)
JIS	1.35 (0.85-2.17)	2.35 (1.09-5.05)	0.99 (0.67-1.45)	1.17 (0.88-1.56)
Adjusted for age, education, physical exercise, smoking, alcohol use, family history of coronary heart disease.
WHO, World Health Organization; NCEP-ATPIII, National Cholesterol Education Program Adult Treatment Panel III; IDF, International Diabetes Federation; CDS, Chinese Diabetes Society; JIS, Joint Interim Statement; CHD, coronary heart disease; PAD, peripheral arterial disease.
