# Supplementary material for: Comparisons of Different Metabolic Syndrome Definitions and Associations with Coronary Heart Disease, Stroke, and Peripheral Arterial Disease in a Rural Chinese Population
Source: PLoS One. 2015 May 11;10(5):e0126832. doi: 10.1371/journal.pone.0126832 (PMC4427409; doi:10.1371/journal.pone.0126832)
Supplement: S3 Table — (XLSX) [file pone.0126832.s003.xlsx]

## Sheet: Sheet1
S3 Table Associations of the metabolic syndrome of different definitions with peripheral arterial disease (PAD) in Chinese men and women
	Men			Women
	OR	95% CI	P Value	OR	95% CI	P Value
Full definition of MS
WHO	2.19	1.21-3.94	0.009	1.16	0.71-1.90	0.546
CDS	2.26	1.29-3.97	0.004	0.97	0.61-1.55	0.899
NCEP-ATPIII updated	2.11	1.29-3.46	0.003	0.905	0.62-1.33	0.612
IDF	1.96	1.19-3.23	0.008	0.98	0.67-1.44	0.925
JIS	2.42	1.46-3.99	0.001	0.905	0.62-1.33	0.612
Adjusted for age, education, physical exercise, smoking, alcohol use, family history of coronary heart disease, and high sensitivity C-reactive protein.
WHO, World Health Organization; NCEP-ATPIII, National Cholesterol Education Program Adult Treatment Panel III; IDF, International Diabetes Federation; CDS, Chinese Diabetes Society; JIS, Joint Interim Statement.
